# Supplementary material for: Bayesian population structure analysis reveals presence of phylogeographically specific sublineages within previously ill-defined T group of Mycobacterium tuberculosis
Source: PLoS One. 2017 Feb 6;12(2):e0171584. doi: 10.1371/journal.pone.0171584 (PMC5293260; doi:10.1371/journal.pone.0171584)
Supplement: S1 Table — Countries names are defined by ISO 3166–1 alpha-3 code. (XLS) [file pone.0171584.s006.xls]

## Sheet: Feuil1
Isolate	STRUCTURE sublineages	TESS sublineages	Country	City regions	MIRU24	SpoligoOctal	SITVIT2 clades	Year
ALB1	T1	T1	ALB	Tirana	223225153324323443223233	577747437740771	T1	2007
ALB2	T1	T1	ALB	Tirana	223225153324323443223233	777777777760771	T1	2007
ALB3	T1	T1	ALB	Tirana	22312515322132--332-4233	777777777760771	T1	2007
ALB4	T1	T1	ALB	Tirana	223125153224324252224232	777737777760771	T3	2007
ALB5	T1	T1	ALB	Tirana	224125152325224352224236	777777777760771	T1	2006
ALB6	T1	T1	ALB	Tirana	223125163427324442224233	777777777760771	T1	2006
ALB7	T1	T1	ALB	Tirana	223125153224324422124233	777737777760771	T3	2007
ALB8	T1	T1	ALB	Tirana	223329153322224352224234	777777777760771	T1	2006
ALB9	T1	T1	ALB	Tirana	223125143324324452224232	777777777760771	T1	2007
ALB10	T1	T1	ALB	Tirana	222125153325234153224237	777777777760731	T2	2007
ALB11	T1	T1	ALB	Tirana	235125163326224262224225	777177777760771	T1	2007
ALB12	T1	T1	ALB	Tirana	223125153323234252224228	777767777760771	T1	2006
ALB13	T1	T1	ALB	Tirana	223125143323234252224221	777777777760771	T1	2006
ALB14	T1	T1	ALB	Tirana	223323153315322352224233	777777777760771	T1	2006
ALB15	T1	T1	ALB	Tirana	223425153422223432224233	577767737760771	T1	2006
ALB16	T1	T1	ALB	Tirana	22312514332222235222423-	777737777760731	T	2006
ALB17	T1	T1	ALB	Tirana	223425153422223332224233	777777777760771	T1	2007
ALB18	T1	T1	ALB	Tirana	222125133124324452224234	777777777760771	T1	2006
ALB19	T1	T1	ALB	Tirana	22--25153-22323442224231	777777777760771	T1	2007
ALB20	T1	T1	ALB	Tirana	223225153325324552224233	777777777760771	T1	2007
ALB21	T1	T1	ALB	Tirana	223225153324323332224235	777777777760771	T1	2006
ALB22	T1	T1	ALB	Tirana	223125143322222352224238	777737777760731	T	2006
ALB23	T1	T1	ALB	Tirana	223125143322222352224238	777737777760731	T	2006
ALB24	T1	T1	ALB	Tirana	323125153325234252224233	777777777760771	T1	2007
ALB25	T1	T1	ALB	Tirana	223225154324323442224224	777777777760771	T1	2007
ALB26	T1	T1	ALB	Tirana	-2322-1533-4323442224233	177767737740771	T1	2007
ALB27	T1	T1	ALB	Tirana	223125153324324452224236	777777777760771	T1	2007
ALB28	T1	T1	ALB	Tirana	223225143322224252224233	577767737760771	T1	2006
ALB29	T1	T1	ALB	Tirana	223225153322323442224233	775347437740261	T1	2005
ALB30	T1	T1	ALB	Tirana	223225153322323442224233	777777777760771	T1	2007
ALB31	T1	T1	ALB	Tirana	222125153324324452224234	777777777760771	T1	2006
ALB32	T1	T1	ALB	Tirana	223225153322323442224233	777777777760771	T1	2007
ALB33	T1	T1	ALB	Tirana	222125153324324452224234	777777777760771	T1	2006
ALB34	T1	T1	ALB	Tirana	223225153324323442224233	777777777760771	T1	2007
ALB35	T1	T1	ALB	Tirana	223225153324323442224233	777777777760771	T1	2007
ALB36	T1	T1	ALB	Tirana	223425153322223152224233	777777777760771	T1	2007
ALB37	T1	T1	ALB	Tirana	223125153324324352122234	777777777760771	T1	2006
ALB38	T1	T1	ALB	Tirana	223125153425324252222233	377767777760771	T1	2007
ALB39	T1	T1	ALB	Tirana	223225153322323442224231	777777777760771	T1	2007
ALB40	T1	T1	ALB	Tirana	233125163426224262224225	555147437740661	T	2007
ALB41	T1	T1	ALB	Tirana	233125163426224262224225	777177777760771	T1	2007
ALB42	T1	T1	ALB	Tirana	223225153324323342224233	777777777760771	T1	2007
ALB43	T1	T1	ALB	Tirana	223125143324324452224234	777777777760771	T1	2006
ALB44	T1	T1	ALB	Tirana	223125163426224262224223	777177777760771	T1	2006
ALB45	T1	T1	ALB	Tirana	223225153322323342224235	555357637740661	T1	2006
ALB46	T1	T1	ALB	Tirana	233125183426224262224225	777177777760771	T1	2007
ALB47	T1	T1	ALB	Tirana	223125153324233252224234	777777763760771	T1	2007
ALB48	T1	T1	ALB	Tirana	223425153322224452224233	577777437740771	T1	2006
ALB49	T1	T1	ALB	Tirana	2-3125163426224262224225	777177777760771	T1	2006
ALB50	T1	T1	ALB	Tirana	2-3125163426224262224225	777177777760771	T1	2006
ALB51	T1	T1	ALB	Tirana	222125153325234152224237	777767637760321	T2	2006
ALB52	T1	T1	ALB	Tirana	222125153325234152224238	777777777760771	T1	2006
ALB53	T1	T1	ALB	Tirana	222125153325234152224237	777767777760771	T1	2006
ALB54	T1	T1	ALB	Tirana	223125153324233252224235	777777777760771	T1	2007
ALB55	T1	T1	ALB	Tirana	223125153424324252224233	155747437740771	T1	2006
ALB56	T1	T1	ALB	Tirana	2232251333222243522242-3	777777777760771	T1	2007
ALB57	T1	T1	ALB	Tirana	223125153324233252224235	777777777760771	T1	2007
ALB58	T1	T1	ALB	Tirana	223115153324324452224233	767777777760771	T1	2007
ALB59	T1	T1	ALB	Tirana	223225153322224352224233	777777777760771	T1	2007
ALB60	T1	T1	ALB	Tirana	223125153326324462224237	777777777760771	T1	2006
ALB61	T1	T1	ALB	Tirana	223115153324324452224233	767777777760731	T2	2007
ALB62	T1	T1	ALB	Tirana	223115153324324452224233	577767737760771	T1	2006
ALB63	T1	T1	ALB	Tirana	223115153324324452224233	777747637740771	T1	2007
ALB64	T1	T1	ALB	Tirana	2-3125183426224262224225	555147437740661	T	2006
ALB65	T1	T1	ALB	Tirana	2-3125183426224262224225	555147437740771	T1	2006
ALB66	T1	T1	ALB	Tirana	2-3125183426224262224225	777777637760771	T1	2006
ALB67	T1	T1	ALB	Tirana	223125153325324352224234	777777777760771	T1	2007
ALB68	T1	T1	ALB	Tirana	223125153325234252224233	777777777760771	T1	2006
ALB69	T1	T1	ALB	Tirana	223125153424324252224235	777767737760771	T1	2006
ALB70	T1	T1	ALB	Tirana	223125153324234252224235	777777777760771	T1	2007
ALB71	T1	T1	ALB	Tirana	2231251533243-4352224235	777777777760771	T1	2007
ALB72	T1	T1	ALB	Tirana	223125153324324352224235	777777777760771	T1	2006
ALB73	T1	T1	ALB	Tirana	223125153325324352224235	777717777760671	T1	2006
ALB74	T1	T1	ALB	Tirana	223125153325324352224235	777737777760771	T3	2007
ALB75	T1	T1	ALB	Tirana	223125154325324352224235	777707637740771	T1	2007
ALB76	T1	T1	ALB	Tirana	223125154325324352224235	777737777760771	T3	2006
ALB77	T1	T1	ALB	Tirana	223125154325324352224235	555307437740771	T1	2007
BRA2	T1	T1	BRA	Ananindeua	223325153322224252254233	777777777760771	T1	2006
BRA3	T1	T1	BRA	Ananindeua	223325153322224252254233	777777777760771	T1	2004
IRQ9	T1	T1	IRQ	Baghdad	223325143325324352224233	537637777760771	T1	2011
IRQ10	T1	T1	IRQ	Baghdad	223325143325324352224233	577767777760771	T1	2010
IRQ11	T1	T1	IRQ	Baghdad	223125153324314452224233	777777777760771	T1	2010
IRQ12	T1	T1	IRQ	Baghdad	233221133321334512224235	777767477760771	T-H37Rv	2010
IRQ13	T1	T1	IRQ	Baghdad	223125153324324452224233	777767777760771	T1	2010
IRQ14	T1	T1	IRQ	Baghdad	223125153324324452224233	777767777760771	T1	2011
IRQ63	T1	T1	IRQ	Mosul	223325143325324352224233	577767777760771	T1	2010
IRQ64	T1	T1	IRQ	Mosul	223125153324314452224233	777777777760771	T1	2010
IRQ65	T1	T1	IRQ	Mosul	223125153424122352224233	777767777760771	T1	2010
RUS1	T1	T1	RUS	Moskva	233325143325324512224236	777777717760571	T1	2005
RUS2	T1	T1	RUS	Moskva	223225153322324352234234	777777777760771	T1	2005
RUS3	T1	T1	RUS	Moskva	223125153323324252224234	777777777760771	T1	2005
RUS4	T1	T1	RUS	Moskva	233224143324224682224231	777777757760771	T5	2005
RUS5	T1	T1	RUS	Moskva	223125143324324452224233	777777777760771	T1	2005
RUS6	T1	T1	RUS	Moskva	223225153325224452224233	777777777760771	T1	2005
RUS7	T1	T1	RUS	Moskva	223225163324324352224235	777777777760771	T1	2005
RUS8	T1	T1	RUS	Moskva	223225133325324352224233	777737777760731	T	2005
RUS9	T1	T1	RUS	Moskva	223125153325224352224231	770000777760771	T1-RUS2	2005
RUS10	T1	T1	RUS	Moskva	223125154322324352224235	777777777760771	T1	2005
RUS17	T1	T1	RUS	Saint Petersburg	223325153324224252224232	777777774760771	T1	2010
IRQ43	T2	T2	IRQ	Basra	224422173534422282544233	777777600760771	T1	2011
TUR1	T2	T2	TUR	Ankara	224415133533462242344233	777777777760771	T1	2011
TUR2	T2	T2	TUR	Ankara	224415183523462272344233	777777777760771	T1	2011
TUR3	T2	T2	TUR	Ankara	223333133243262253334231	037637777760771	T1	2011
TUR4	T2	T2	TUR	Ankara	223524133523462241344232	777777777760771	T1	2011
TUR5	T2	T2	TUR	Ankara	226415153523462272344234	777777777760771	T1	2011
TUR6	T2	T2	TUR	Ankara	226324133522362341324232	777777777760771	T1	2011
TUR7	T2	T2	TUR	Ankara	224433163413362272104232	777777777760771	T1	2011
TUR8	T2	T2	TUR	Ankara	225052133324162452114231	037637777760771	T1	2011
TUR9	T2	T2	TUR	Ankara	224343143524462252314233	037637777760771	T1	2011
TUR10	T2	T2	TUR	Ankara	224343143524462252314233	477777661760371	T	2011
TUR11	T2	T2	TUR	Ankara	225334143321362252114232	777777777760771	T1	2011
TUR12	T2	T2	TUR	Ankara	225334143321362052114232	477777661760371	T	2011
TUR13	T2	T2	TUR	Ankara	225525173523462251544230	777777777760771	T1	2011
TUR14	T2	T2	TUR	Ankara	225462133524162022214231	037637777760771	T1	2011
TUR15	T2	T2	TUR	Ankara	222453143243262252224233	037637777760771	T1	2011
TUR16	T2	T2	TUR	Ankara	223564143323262152214232	037637777760771	T1	2011
TUR17	T2	T2	TUR	Ankara	225333143210462232224232	037637777760771	T1	2011
TUR18	T2	T2	TUR	Ankara	225333143213462332214232	777777777760771	T1	2011
TUR19	T2	T2	TUR	Ankara	224333133443262252214232	037637777760771	T1	2011
TUR20	T2	T2	TUR	Ankara	222433143143262252224233	037637777760771	T1	2011
TUR21	T2	T2	TUR	Ankara	225333143213462232224232	037637777760771	T1	2011
TUR22	T2	T2	TUR	Ankara	223433133322762252204233	037637777760771	T1	2011
TUR23	T2	T2	TUR	Ankara	222433143143462252224233	037637777760771	T1	2011
TUR24	T2	T2	TUR	Ankara	223433133322762252214233	777777777760771	T1	2011
TUR25	T2	T2	TUR	Ankara	225333143213462232214232	777777777760771	T1	2011
TUR26	T2	T2	TUR	Ankara	223352143343262252224233	037637777760771	T1	2011
TUR27	T2	T2	TUR	Ankara	223353133343262252224233	037637777760771	T1	2011
TUR28	T2	T2	TUR	Ankara	227344153323462252214232	477777661760371	T	2011
TUR29	T2	T2	TUR	Ankara	227344153323462252214232	037637777760771	T1	2011
TUR30	T2	T2	TUR	Ankara	225623143534262252214231	777777777760771	T1	2011
TUR31	T2	T2	TUR	Ankara	225623143534262252214231	477777661760371	T	2011
TUR32	T2	T2	TUR	Ankara	225623143534262252214231	777777777760771	T1	2011
TUR33	T2	T2	TUR	Ankara	225513143323062252314232	037637777760771	T1	2011
TUR34	T2	T2	TUR	Ankara	223423143323162252214232	777777777760771	T1	2011
TUR35	T2	T2	TUR	Ankara	223423143323162252214232	777777777760771	T1	2011
TUR36	T2	T2	TUR	Ankara	223423143323162252214232	777777777760771	T1	2011
TUR37	T2	T2	TUR	Ankara	223423143323162252214232	777777777760771	T1	2011
TUR38	T2	T2	TUR	Ankara	223423143323162252214232	777777777760771	T1	2011
TUR39	T2	T2	TUR	Ankara	225334143323462252114232	777777777760771	T1	2011
TUR40	T2	T2	TUR	Ankara	225334143323462252114232	777777777760771	T1	2011
TUR41	T2	T2	TUR	Ankara	223453153524762232214231	037637777760771	T1	2011
TUR42	T2	T2	TUR	Ankara	225413143323262252214232	037637777760771	T1	2011
TUR43	T2	T2	TUR	Ankara	225513143323262252214232	777777777760771	T1	2011
TUR44	T2	T2	TUR	Ankara	226344143323462252214232	777777777760771	T1	2011
TUR45	T2	T2	TUR	Ankara	226344143323462252214232	777777777760771	T1	2011
TUR46	T2	T2	TUR	Ankara	226344143323462252214232	777777777760771	T1	2011
TUR47	T2	T2	TUR	Ankara	226344143323462252214232	777777777760771	T1	2011
TUR48	T2	T2	TUR	Ankara	223523143313162252214232	037637777760771	T1	2011
TUR49	T2	T2	TUR	Ankara	223513143323262252214232	777777777760771	T1	2011
TUR50	T2	T2	TUR	Ankara	222433133444662252214232	037637777760771	T1	2011
TUR51	T2	T2	TUR	Ankara	226144103333162252214232	037637777760771	T1	2011
TUR52	T2	T2	TUR	Ankara	225162133324162352114231	037637777760771	T1	2011
TUR53	T2	T2	TUR	Ankara	226344143523462252214232	477777661760371	T	2011
TUR54	T2	T2	TUR	Ankara	225344133323462252214232	037637777760771	T1	2011
TUR55	T2	T2	TUR	Ankara	225334143343462252114232	777777777760771	T1	2011
TUR56	T2	T2	TUR	Ankara	223433153523662252214231	777777777760771	T1	2011
TUR57	T2	T2	TUR	Ankara	223433153523762252214231	777777777760771	T1	2011
TUR58	T2	T2	TUR	Ankara	223433153523762252214231	777777777760771	T1	2011
TUR59	T2	T2	TUR	Ankara	223433153523762252214231	777777777760771	T1	2011
TUR60	T2	T2	TUR	Ankara	223433153523762252214231	777777777760771	T1	2011
TUR61	T2	T2	TUR	Ankara	225344143524462252214231	037637777760771	T1	2011
TUR62	T2	T2	TUR	Ankara	223564143323462254214232	777777777760771	T1	2011
TUR63	T2	T2	TUR	Ankara	223564143323462254214232	777777777760771	T1	2011
TUR64	T2	T2	TUR	Ankara	223564143323462254214232	777777777760771	T1	2011
TUR65	T2	T2	TUR	Ankara	223564143323462254214232	777777777760771	T1	2011
TUR66	T2	T2	TUR	Ankara	223402133304162252114231	777777777760771	T1	2011
TUR67	T2	T2	TUR	Ankara	223564143323462252224232	777777777760771	T1	2011
TUR68	T2	T2	TUR	Ankara	225462133324062251214231	037637777760771	T1	2011
TUR69	T2	T2	TUR	Ankara	223402133324162252114231	777777777760771	T1	2011
TUR70	T2	T2	TUR	Ankara	225462133324162252214231	037637777760771	T1	2011
TUR71	T2	T2	TUR	Ankara	225462133324162252214231	777777777760771	T1	2011
TUR72	T2	T2	TUR	Ankara	225462133524162252214231	777777777760771	T1	2011
ALB78	T3	T3	ALB	Tirana	225125113332324273434433	777777777760731	T2	2007
ALB79	T3	T3	ALB	Tirana	225125113332324273434433	777777777760731	T2	2007
ALB80	T3	T3	ALB	Tirana	215125113322324273434433	777777777760771	T1	2006
CHN75	T3	T3	CHN	Guizhou	23412511333222416-33-4-4	777777777760771	T1	2008
CHN76	T3	T3	CHN	Guizhou	22522511332232246-43-4-4	777777777760771	T1	2008
CHN77	T3	T3	CHN	Guizhou	23412516333232416-43-4-4	777777777760771	T1	2008
CHN118	T3	T3	CHN	Jiangsu	22412514333222417333-4-6	611777777760771	T1	2010
CHN119	T3	T3	CHN	Jiangsu	23422512332222416343-4-6	611777777760771	T1	2010
CHN120	T3	T3	CHN	Jiangsu	23522511322222413333-4-4	777777777760771	T1	2010
CHN121	T3	T3	CHN	Jiangsu	22412514352232418343-4-7	777777777760711	T	2010
CHN122	T3	T3	CHN	Jiangsu	23422511232232412342-4-4	777777777760771	T1	2010
CHN123	T3	T3	CHN	Jiangsu	22312514332232416333-4-4	777777777760771	T1	2010
CHN124	T3	T3	CHN	Jiangsu	22312513332232418342-4-8	757737777760771	T3	2010
CHN125	T3	T3	CHN	Jiangsu	22412611332232417333-4-4	777777777660771	T1	2010
CHN157	T3	T3	CHN	Sichuan	234125102222324093334434	577777777760731	T2	2010
CHN158	T3	T3	CHN	Sichuan	225125113122324-61214433	767777777760731	T2	2008
CHN159	T3	T3	CHN	Sichuan	233125103322324083-34434	577777777760771	T1	2010
IRQ1	T3	T3	IRQ	Al-Qadisiya	116125113222324263334432	777767600360771	T1	2010
IRQ15	T3	T3	IRQ	Baghdad	225125113222325313134474	777777777760771	T1	2010
IRQ16	T3	T3	IRQ	Baghdad	215135113322324273434433	777767600760771	T1	2010
IRQ17	T3	T3	IRQ	Baghdad	215125113322324263434233	777777600760771	T1	2010
IRQ18	T3	T3	IRQ	Baghdad	225125113322322233134434	777767777760731	T2	2010
IRQ19	T3	T3	IRQ	Baghdad	225125113322322233134434	777767777760731	T2	2011
IRQ20	T3	T3	IRQ	Baghdad	225125113322324463434433	775767600760771	T1	2010
IRQ21	T3	T3	IRQ	Baghdad	215126113322324263434433	777777600760771	T1	2010
IRQ22	T3	T3	IRQ	Baghdad	215126113322324263434433	777767600360771	T1	2010
IRQ23	T3	T3	IRQ	Baghdad	215125113322324273434433	777777600760771	T1	2010
IRQ24	T3	T3	IRQ	Baghdad	215125113322324273434433	777777600760771	T1	2010
IRQ44	T3	T3	IRQ	Basra	214125113322323263134433	777777600760771	T1	2011
IRQ45	T3	T3	IRQ	Basra	215125113322324473434433	777777600760771	T1	2010
IRQ46	T3	T3	IRQ	Basra	214125113322324263434433	777777600760771	T1	2010
IRQ47	T3	T3	IRQ	Basra	215126113322324263434433	777767600760771	T1	2011
IRQ48	T3	T3	IRQ	Basra	215125113322324273434433	777777600760771	T1	2010
IRQ53	T3	T3	IRQ	Dhi-qar	225125113322324473434433	777767600760771	T1	2010
IRQ55	T3	T3	IRQ	Diyala	213125113322324263234433	777777600760771	T1	2010
IRQ56	T3	T3	IRQ	Diyala	225125113322322293134434	777767777760771	T1	2010
IRQ57	T3	T3	IRQ	Diyala	215125113322324263434433	777777600760771	T1	2011
IRQ60	T3	T3	IRQ	Maysan	205126133322024103414233	777767600760771	T1	2010
IRQ61	T3	T3	IRQ	Maysan	225125113322425293134434	777777777760771	T1	2010
IRQ66	T3	T3	IRQ	Mosul	225125113322425293134434	777777777760771	T1	2010
IRQ67	T3	T3	IRQ	Mosul	2251251133223222-3134434	777767777760771	T1	2011
IRQ70	T3	T3	IRQ	Muthana	225146113324324273422433	777767600760771	T1	2010
IRQ71	T3	T3	IRQ	Najaf	225125113322322293134434	777767777760771	T1	2010
ALB81	T4	T4	ALB	Tirana	222335143323314282234233	577767737760771	T1	2006
ALB82	T4	T4	ALB	Tirana	222325153323214282234236	777777777760771	T1	2007
ALB83	T4	T4	ALB	Tirana	222325153323314282234233	777777777760771	T1	2007
ALB84	T4	T4	ALB	Tirana	222325144323314482234233	777777777760731	T2	2007
ALB85	T4	T4	ALB	Tirana	222325144323314482234233	777747777740771	T1	2006
ALB86	T4	T4	ALB	Tirana	222325144323314482234233	777777777760731	T2	2007
ALB87	T4	T4	ALB	Tirana	222325144323314482234233	777777777760731	T2	2007
ALB88	T4	T4	ALB	Tirana	222325144323314482234233	777777777760731	T2	2007
ALB89	T4	T4	ALB	Tirana	2333251433232143-2334232	537737777760771	T3	2007
CHN1	T4	T4	CHN	Chongqing	232245233423414253334233	777777777760771	T1	2011
CHN78	T4	T4	CHN	Guizhou	23432515432332416-43-2-4	777777777760771	T1	2008
CHN79	T4	T4	CHN	Guizhou	32232623330421045-32-2-4	777777777760771	T1	2008
CHN80	T4	T4	CHN	Guizhou	23332516332331442-33-2-4	777777777760771	T1	2008
CHN81	T4	T4	CHN	Guizhou	23232516332231376-43-2-4	777737777760771	T3	2008
CHN82	T4	T4	CHN	Guizhou	22232517432431446-53-2-4	777777777760771	T1	2009
CHN83	T4	T4	CHN	Guizhou	23232516432331226-33-4-4	777737777760771	T3	2009
CHN84	T4	T4	CHN	Guizhou	23232515442531446-33-4-0	777777777740031	T	2009
CHN85	T4	T4	CHN	Guizhou	22232515422231436-33-4-4	757677777760771	T1	2008
CHN86	T4	T4	CHN	Guizhou	23232515332431436-33-2-2	777777777760771	T1	2008
CHN87	T4	T4	CHN	Guizhou	23232514332331446-33-2-4	777777777760771	T1	2008
CHN88	T4	T4	CHN	Guizhou	23222515332331426-33-2-6	777777777760631	T2	2008
CHN89	T4	T4	CHN	Guizhou	22232516342331436-33-2-4	777777777740771	T1	2008
CHN90	T4	T4	CHN	Guizhou	22232512332231434-33-2-4	757677777760771	T1	2008
CHN91	T4	T4	CHN	Guizhou	23232515332331436-33-2-4	577737777760771	T3	2009
CHN92	T4	T4	CHN	Guizhou	23222515442331446-33-2-0	777777777740071	T1	2009
CHN93	T4	T4	CHN	Guizhou	23232515332231443-33-2-4	777717777660771	T1	2009
CHN94	T4	T4	CHN	Guizhou	23232515433331236-22-2-0	777737777760771	T3	2009
CHN95	T4	T4	CHN	Guizhou	23222511432331446-32-4-2	777603677760701	T1	2009
CHN96	T4	T4	CHN	Guizhou	23222514432231526-32-2-6	737737777740071	T3	2009
CHN97	T4	T4	CHN	Guizhou	2323261643334143B-23-4-4	777774377760131	T2	2008
CHN98	T4	T4	CHN	Guizhou	23242515353331246-33-4-4	777777777740031	T	2009
CHN99	T4	T4	CHN	Guizhou	23232511332331426-33-4-4	747777777760731	T2	2008
CHN100	T4	T4	CHN	Guizhou	23232517333631456-23-2-2	777737777760771	T3	2008
CHN101	T4	T4	CHN	Guizhou	23222516332231436-33-4-4	577757677760771	T1	2008
CHN102	T4	T4	CHN	Guizhou	23232416332331466-33-2-4	777737777760731	T	2008
CHN103	T4	T4	CHN	Guizhou	23232620332031445-32-0-0	747777777760731	T2	2008
CHN104	T4	T4	CHN	Guizhou	23322514433232418-53-2-4	777737777760771	T3	2008
CHN105	T4	T4	CHN	Guizhou	23222505332231465-44-2-4	777737777760771	T3	2008
CHN106	T4	T4	CHN	Guizhou	23221617342331426-30-4-4	777717777760771	T1	2009
CHN107	T4	T4	CHN	Guizhou	22212406332231416-33-2-4	777737777760771	T3	2008
CHN108	T4	T4	CHN	Guizhou	03222512322331531-33-2-2	777737777760771	T3	2008
CHN109	T4	Int	CHN	Guizhou	23032020332202410-32-0-0	777737777760771	T3	2008
CHN126	T4	T4	CHN	Jiangsu	22232514332332428323-2-4	777777777760771	T1	2010
CHN127	T4	T4	CHN	Jiangsu	22222514332322536333-2-4	777777777760771	T1	2010
CHN128	T4	T4	CHN	Jiangsu	23232514332431426333-2-4	777777777760771	T1	2010
CHN129	T4	T4	CHN	Jiangsu	22232514352321438335-2-5	577737777760771	T3	2010
CHN130	T4	T4	CHN	Jiangsu	23232414332331436333-2-5	577777777760771	T1	2010
CHN160	T4	T4	CHN	Sichuan	222325153224313342234232	700377777760731	T2	2008
CHN161	T4	T4	CHN	Sichuan	232325163-23314262234234	577777777760771	T1	2010
CHN162	T4	T4	CHN	Sichuan	222315153325314362333231	777777777760771	T1	2008
CHN163	T4	T4	CHN	Sichuan	222325153332314252134232	777777777760771	T1	2008
CHN164	T4	T4	CHN	Sichuan	131125153212313260134233	777777777760771	T1	2008
CHN165	T4	T4	CHN	Sichuan	232322143624314262234235	577777777760771	T1	2010
CHN166	T4	T4	CHN	Sichuan	232225152333314281234233	777767777760771	T1	2008
CHN167	T4	T4	CHN	Sichuan	231325151325314452144234	777777707760731	T2	2008
CHN168	T4	T4	CHN	Sichuan	332325162423314372234235	577777777760401	T1	2010
CHN169	T4	T4	CHN	Sichuan	232225153223313350134233	700377777760731	T2	2008
CHN170	T4	T4	CHN	Sichuan	232224163321314471144232	777777777760761	T1	2008
CHN171	T4	T4	CHN	Sichuan	232125152225314882144235	477777777760771	T1	2008
CHN172	T4	T4	CHN	Sichuan	232225163314312231134234	777777777560771	T1	2008
CHN173	T4	T4	CHN	Sichuan	222323143224314371034234	777777777760731	T2	2008
CHN174	T4	T4	CHN	Sichuan	233215123324424460134234	667777776360771	T1	2008
CHN175	T4	T4	CHN	Sichuan	233315143324424361124234	677777777760771	T1	2009
CHN176	T4	T4	CHN	Sichuan	232325152511314392254234	577777777760771	T1	2010
CHN177	T4	T4	CHN	Sichuan	233225123222325361134233	777777777760771	T1	2008
CHN178	T4	T4	CHN	Sichuan	232325143123314261124233	777777777760771	T1	2009
CHN179	T4	T4	CHN	Sichuan	231225142214214561132234	577777777760731	T2	2009
CHN180	T4	T4	CHN	Sichuan	242225133523314252134235	577777777760771	T1	2010
CHN181	T4	T4	CHN	Sichuan	231225162212313481134233	577777777760731	T2	2008
CHN182	T4	T4	CHN	Sichuan	232325143222314251124235	577777777760771	T1	2009
CHN183	T4	T4	CHN	Sichuan	232225142113313361134233	700377777760731	T2	2008
CHN184	T4	T4	CHN	Sichuan	232225143333214351114234	777777777740300	T1	2009
CHN185	T4	T4	CHN	Sichuan	232315153315214371133230	577777777760771	T1	2010
CHN186	T4	T4	CHN	Sichuan	233225142311424361134234	777777757760771	T5	2009
CHN187	T4	T4	CHN	Sichuan	231125143313314380124232	777777677760771	T1	2008
CHN188	T4	T4	CHN	Sichuan	230315152113314161134434	757777777760771	T1	2010
CHN189	T4	T4	CHN	Sichuan	232325162413214-A1134234	777737777760771	T3	2009
CHN190	T4	T4	CHN	Sichuan	232225132201424361134234	777777777760771	T1	2008
CHN191	T4	T4	CHN	Sichuan	232525143224314371134234	777777777760771	T1	2008
CHN192	T4	T4	CHN	Sichuan	231225142315314781134234	577777777760771	T1	2009
CHN193	T4	T4	CHN	Sichuan	230515152112314341134234	777777777760731	T2	2010
CHN194	T4	T4	CHN	Sichuan	232125152203214351114234	777777777740300	T1	2008
CHN195	T4	T4	CHN	Sichuan	230315152210314251134235	576171777760731	T2	2010
CHN196	T4	T4	CHN	Sichuan	230505152113314461134434	577777777760771	T1	2010
CHN197	T4	T4	CHN	Sichuan	231225133213314360124233	777777777760731	T2	2008
CHN198	T4	T4	CHN	Sichuan	232225152212314261134234	777777777760771	T1	2008
CHN199	T4	T4	CHN	Sichuan	230315152112314361134434	577777777760771	T1	2010
CHN200	T4	T4	CHN	Sichuan	231225131212314681134235	577777777760771	T1	2009
CHN201	T4	T4	CHN	Sichuan	231215132201314360034235	577777777760771	T1	2010
CHN240	T4	T4	CHN	Tibet	222325153324314382424233	763777777760731	T2	2006 to 2010
CHN241	T4	T4	CHN	Tibet	222325153223314182234233	577777777760771	T1	2006 to 2010
CHN242	T4	T4	CHN	Tibet	222325153323314162234234	577777777760771	T1	2006 to 2010
CHN243	T4	T4	CHN	Tibet	222325153423314882234233	577777777760771	T1	2006 to 2010
CHN244	T4	T4	CHN	Tibet	2223251533233147B4234234	577777777760771	T1	2006 to 2010
CHN245	T4	T4	CHN	Tibet	2222251733233153C2224233	777737777760771	T3	2006 to 2010
CHN246	T4	T4	CHN	Tibet	222325153323314312234234	577777777760771	T1	2006 to 2010
CHN247	T4	T4	CHN	Tibet	232225143423314352234233	577777777760771	T1	2006 to 2010
CHN248	T4	T4	CHN	Tibet	2223251533334142A2234234	577777777760771	T1	2006 to 2010
CHN249	T4	T4	CHN	Tibet	232225143423314674434233	577777777760771	T1	2006 to 2010
IRQ25	T4	T4	IRQ	Baghdad	222225153323314482234233	777767737760771	T1	2010
IRQ26	T4	T4	IRQ	Baghdad	222225153323314482234233	777767737760771	T1	2011
IRQ27	T4	T4	IRQ	Baghdad	221325133222324362223234	777723777760771	T3	2011
IRQ28	T4	Int	IRQ	Baghdad	223325133223424272233234	777727777760771	T3	2011
IRQ54	T4	T4	IRQ	Dhi-qar	223325133223424362233234	777727777760771	T3	2011
RUS11	T4	T4	RUS	Moskva	222225133324314282234234	777777777760731	T2	2005
CHN2	T5	T5	CHN	Chongqing	232335252522323383414232	777737737760731	T3	2011
CHN3	T5	T5	CHN	Chongqing	252345242323214543414232	777777777760771	T1	2011
CHN4	T5	T5	CHN	Chongqing	262235273211324683334232	777737707760731	T3	2011
CHN5	T5	T5	CHN	Chongqing	252335253333324363414432	777777777760771	T1	2011
CHN6	T5	T5	CHN	Chongqing	252345252332324493415232	777777777760771	T1	2011
CHN7	T5	T5	CHN	Chongqing	232345251323224593414232	777737737760731	T3	2011
CHN8	T5	T5	CHN	Chongqing	252344252323324693414232	777777777760771	T1	2011
CHN9	T5	T5	CHN	Chongqing	222245252422324593314232	777737737760731	T3	2011
CHN10	T5	T5	CHN	Chongqing	252345232322424293414232	777757637760531	T1	2011
CHN11	T5	T5	CHN	Chongqing	252345272322424593414232	777777777760731	T2	2011
CHN12	T5	T5	CHN	Chongqing	252343252322424373414232	777777777760771	T1	2011
CHN13	T5	T5	CHN	Chongqing	252345252322424543414232	777777777760731	T2	2011
CHN14	T5	T5	CHN	Chongqing	251345252322424543414232	777777777760731	T2	2011
CHN15	T5	T5	CHN	Chongqing	252345252333424693414432	757777777760771	T1	2011
CHN16	T5	T5	CHN	Chongqing	252245252322324193414232	777777777760771	T1	2011
CHN17	T5	T5	CHN	Chongqing	252345252322324393414232	777777777760771	T1	2011
CHN18	T5	T5	CHN	Chongqing	242345242322424583414232	777777777760771	T1	2011
CHN19	T5	T5	CHN	Chongqing	252345252322324393414232	777777777760731	T2	2011
CHN20	T5	T5	CHN	Chongqing	282345252322424393314232	777777777760771	T1	2011
CHN21	T5	T5	CHN	Chongqing	262345252322324693414232	777777777760731	T2	2011
CHN22	T5	T5	CHN	Chongqing	252344252322424583414232	777777777760771	T1	2011
CHN23	T5	T5	CHN	Chongqing	252345252322424373414232	777777777760731	T2	2011
CHN24	T5	T5	CHN	Chongqing	252345232322424573414232	777777777760771	T1	2011
CHN25	T5	T5	CHN	Chongqing	251245252322424693414232	777777777760771	T1	2011
CHN26	T5	T5	CHN	Chongqing	252345252422424693414232	777777777760731	T2	2011
CHN27	T5	T5	CHN	Chongqing	252345252522424693314232	777777777760731	T2	2011
CHN110	T5	T5	CHN	Guizhou	24232520300242065-40-2-3	577777777760731	T2	2009
CHN111	T5	T5	CHN	Guizhou	25232513332242436-31-2-4	777777777740071	T1	2008
CHN112	T5	T5	CHN	Guizhou	24232515221232486-41-2-4	737777777760771	T1	2008
CHN131	T5	T5	CHN	Jiangsu	25232512232231446341-4-2	777777777760771	T1	2010
CHN132	T5	T5	CHN	Jiangsu	23232614232242446331-2-2	377737777760731	T	2010
CHN133	T5	T5	CHN	Jiangsu	22222614232242431341-2-2	757557777760771	T1	2010
CHN134	T5	T5	CHN	Jiangsu	22232512232242466321-2-2	777777777760771	T1	2010
CHN135	T5	T5	CHN	Jiangsu	23222513332242466331-2-2	777777777560771	T1	2010
CHN136	T5	T5	CHN	Jiangsu	22222512232242476341-2-2	777777777760771	T1	2010
CHN137	T5	T5	CHN	Jiangsu	23232514232242446341-2-2	017777777760771	T1	2010
CHN138	T5	T5	CHN	Jiangsu	25232512231242430341-4-2	077777777760771	T	2010
CHN139	T5	T5	CHN	Jiangsu	25222512232232433321-2-2	777777777760771	T1	2010
CHN140	T5	T5	CHN	Jiangsu	25231512232142452341-2-2	777777777760771	T1	2010
CHN141	T5	T5	CHN	Jiangsu	25232514232242546331-2-2	777777777760771	T1	2010
CHN142	T5	T5	CHN	Jiangsu	25232504232232436341-2-2	777777777760771	T1	2010
CHN143	T5	T5	CHN	Jiangsu	25231512232142452341-2-2	777777777760771	T1	2010
CHN144	T5	T5	CHN	Jiangsu	24232314232142456341-2-2	777777777760771	T1	2010
CHN145	T5	T5	CHN	Jiangsu	25222614232242437341-2-2	777777777760731	T2	2010
CHN146	T5	T5	CHN	Jiangsu	25222614232242437341-2-2	777777777760731	T2	2010
CHN147	T5	T5	CHN	Jiangsu	25222614232242437341-2-2	777777777760731	T2	2010
CHN148	T5	T5	CHN	Jiangsu	25232512232242467241-2-2	077737777760760	T3	2010
CHN149	T5	T5	CHN	Jiangsu	25232512242242411331-2-2	777777777760771	T1	2010
CHN150	T5	T5	CHN	Jiangsu	25232512232242468331-2-2	777777777760731	T2	2010
CHN151	T5	T5	CHN	Jiangsu	20222512232242478341-2-2	577777777760731	T2	2010
CHN152	T5	T5	CHN	Jiangsu	25222512252232457341-2-2	777777777760771	T1	2010
CHN153	T5	T5	CHN	Jiangsu	25232512252242468331-2-2	777777777760731	T2	2010
CHN202	T5	T5	CHN	Sichuan	262325151224-24642114233	777757777760771	T1	2008
CHN203	T5	T5	CHN	Sichuan	151225151212424461314232	577777777760771	T1	2008
CHN204	T5	T5	CHN	Sichuan	252325161332424481424232	737777777760731	T2	2008
CHN205	T5	T5	CHN	Sichuan	352225141312224381114233	577777777760771	T1	2009
CHN206	T5	T5	CHN	Sichuan	252325152332424281314233	577777777760771	T1	2009
CHN207	T5	T5	CHN	Sichuan	252125151112324191214223	777777777760731	T2	2008
CHN208	T5	T5	CHN	Sichuan	25232514232242409-313240	777757777760771	T1	2010
CHN209	T5	T5	CHN	Sichuan	252225142222324291314232	777777777760731	T2	2009
CHN210	T5	T5	CHN	Sichuan	252325142332-24-32214231	777777777760771	T1	2008
CHN211	T5	T5	CHN	Sichuan	2523251315123242A2-14232	777777777760731	T2	2010
CHN212	T5	T5	CHN	Sichuan	252325152222424481314233	577777777760771	T1	2009
CHN213	T5	T5	CHN	Sichuan	252325132222425741314233	577777777760771	T1	2009
CHN214	T5	T5	CHN	Sichuan	252325152322424362214231	777777777760731	T2	2008
CHN215	T5	T5	CHN	Sichuan	241325152242424461414233	777777777760731	T2	2008
CHN216	T5	T5	CHN	Sichuan	262325152332-24532114231	777757777760771	T1	2008
CHN217	T5	T5	CHN	Sichuan	252125151212-24631214233	777357777760771	T1	2008
CHN218	T5	T5	CHN	Sichuan	252225140311324681214232	607777760060731	T2	2008
CHN219	T5	T5	CHN	Sichuan	242325152322324662114231	577777777760771	T1	2008
CHN220	T5	T5	CHN	Sichuan	252124152121324481124232	777777777760731	T2	2008
CHN221	T5	T5	CHN	Sichuan	282225151322-25521314232	777757777760771	T1	2009
CHN222	T5	T5	CHN	Sichuan	242225142222324471114234	767777777760771	T1	2009
CHN223	T5	T5	CHN	Sichuan	252325151422324672314231	607777760060731	T2	2008
CHN224	T5	T5	CHN	Sichuan	262123152332424311414233	777777777760731	T2	2009
CHN225	T5	T5	CHN	Sichuan	2A1215131201424360314233	777777777760771	T1	2010
CHN226	T5	T5	CHN	Sichuan	252225152332-24-62414231	777741777760771	T1	2008
CHN227	T5	T5	CHN	Sichuan	252224152222424461314232	767740003760771	T1	2008
CHN228	T5	T5	CHN	Sichuan	242225151321424360114232	777737777760571	T2-uganda	2008
CHN229	T5	T5	CHN	Sichuan	241225141112424161314231	776167777760731	T2	2008
CHN230	T5	T5	CHN	Sichuan	251225151212424471114232	577777777760731	T2	2008
CHN231	T5	T5	CHN	Sichuan	251217151202424371314232	777777777760771	T1	2010
CHN232	T5	T5	CHN	Sichuan	251225141212424871314232	477477777760731	T2	2009
CHN250	T5	T5	CHN	Tibet	222225122332424682414231	777740000360771	T1	2006 to 2010
ALB90	T6	T6	ALB	Tirana	22332515353342468-454433	777737777760771	T3	2006
CHN28	T6	T6	CHN	Chongqing	232345243433412353445424	777777777760771	T1	2011
CHN29	T6	T6	CHN	Chongqing	233346253423224493434433	777777777760771	T1	2011
CHN30	T6	T6	CHN	Chongqing	233336243435424593434434	777777777760771	T1	2011
CHN31	T6	T6	CHN	Chongqing	232345253323214153434424	777777777760771	T1	2011
CHN32	T6	T6	CHN	Chongqing	334245323533424163443434	777777777760731	T2	2011
CHN33	T6	T6	CHN	Chongqing	233345213223414153432234	777777777760771	T1	2011
CHN34	T6	T6	CHN	Chongqing	233345273633423495444434	777777777760731	T2	2011
CHN35	T6	T6	CHN	Chongqing	232245253223414393433434	777777777760771	T1	2011
CHN36	T6	T6	CHN	Chongqing	232345253432424383334234	777777777760771	T1	2011
CHN37	T6	T6	CHN	Chongqing	225145213332424184544232	777777777760771	T1	2011
CHN38	T6	T6	CHN	Chongqing	233345263533424693464434	777777777760771	T1	2011
CHN39	T6	T6	CHN	Chongqing	223445263633424495444434	777777777760771	T1	2011
CHN40	T6	T6	CHN	Chongqing	234145213331424174544434	777777777760771	T1	2011
CHN41	T6	T6	CHN	Chongqing	225245213333424693443434	777777777760771	T1	2011
CHN42	T6	T6	CHN	Chongqing	233345213433424144544434	777777777760771	T1	2011
CHN43	T6	T6	CHN	Chongqing	232245273433424593534433	777777777760771	T1	2011
CHN44	T6	T6	CHN	Chongqing	233345233322424493444234	777777777760771	T1	2011
CHN45	T6	T6	CHN	Chongqing	233245253333424373434234	777777777760771	T1	2011
CHN46	T6	T6	CHN	Chongqing	233245253333414393443434	777777777760771	T1	2011
CHN47	T6	T6	CHN	Chongqing	232345213333224194434434	777777777760771	T1	2011
CHN48	T6	T6	CHN	Chongqing	232245273533224593444434	777777777760771	T1	2011
CHN49	T6	T6	CHN	Chongqing	232345253333424693434434	777777777760740	T1	2011
CHN50	T6	T6	CHN	Chongqing	233345273533424653444434	777777777760771	T1	2011
CHN51	T6	T6	CHN	Chongqing	232245253333424693434434	777777777760731	T2	2011
CHN52	T6	T6	CHN	Chongqing	233345274533424673644434	777777777760771	T1	2011
CHN53	T6	T6	CHN	Chongqing	233345273533424795444424	777777777760771	T1	2011
CHN54	T6	T6	CHN	Chongqing	233345271533424493544434	777777777760771	T1	2011
CHN55	T6	T6	CHN	Chongqing	235245213333424184444435	777777777760771	T1	2011
CHN56	T6	T6	CHN	Chongqing	235145213333424694544424	777777777760771	T1	2011
CHN57	T6	T6	CHN	Chongqing	232245263433424593534434	777737737760731	T3	2011
CHN58	T6	T6	CHN	Chongqing	235145213333424194544434	777777777760771	T1	2011
CHN59	T6	T6	CHN	Chongqing	233345253433424593444434	777777777760771	T1	2011
CHN60	T6	T6	CHN	Chongqing	233345253533424193444434	777777777760771	T1	2011
CHN61	T6	T6	CHN	Chongqing	233345273533424583444434	777777777760771	T1	2011
CHN62	T6	T6	CHN	Chongqing	233345283433424693644434	777777777760731	T2	2011
CHN63	T6	T6	CHN	Chongqing	233345272533424673444434	777777777760771	T1	2011
CHN64	T6	T6	CHN	Chongqing	2331452134334241A4434434	777777777760771	T1	2011
CHN65	T6	T6	CHN	Chongqing	233345273533424693444434	777777777760771	T1	2011
CHN66	T6	T6	CHN	Chongqing	233345273533424693444434	777737777760771	T3	2011
CHN67	T6	T6	CHN	Chongqing	2333452735334246A3644434	777777777760771	T1	2011
CHN68	T6	T6	CHN	Chongqing	2333452735334246A3644434	777777777760771	T1	2011
CHN69	T6	T6	CHN	Chongqing	233345262533424595644434	777777777760771	T1	2011
CHN70	T6	T6	CHN	Chongqing	2333452735334246A5444435	777777035760770	T1	2011
CHN71	T6	T6	CHN	Chongqing	233245283533424593644434	777761777760771	T1	2011
CHN113	T6	T6	CHN	Guizhou	23332615352342456-54-4-4	677777777760771	T1	2008
CHN114	T6	T6	CHN	Guizhou	23332516352442456-55-2-4	777777777740071	T1	2008
CHN154	T6	T6	CHN	Jiangsu	22332016353332458345-4-4	577777777760171	T1	2010
CHN233	T6	T6	CHN	Sichuan	233325162523424572-54435	177777777760771	T1	2010
ALB91	T7	Int	ALB	Tirana	225426163321224362434132	477777661760371	T	2006
ALB92	T7	Int	ALB	Tirana	225426163321224362434132	477777661760371	T	2007
BRA20	T7	T7	BRA	Rio de Janeiro	224325143323323244433--3	777777777760771	T1	2008
BRA21	T7	T7	BRA	Rio de Janeiro	224325143322323244233622	701737777740471	T3	2008
BRA22	T7	T7	BRA	Rio de Janeiro	2233251533-3-24124-34423	777777667760771	T1	2008
BRA23	T7	T7	BRA	Rio de Janeiro	223325153322324384230452	777703777760631	T1	2008
BRA24	T7	T7	BRA	Rio de Janeiro	225313153323323222433472	777777776160601	T1	2009
BRA25	T7	T7	BRA	Rio de Janeiro	225323153323323232433673	777777777760771	T1	2008
BRA26	T7	T7	BRA	Rio de Janeiro	22522315332332322243-472	777777403760771	T1	2009
BRA27	T7	T7	BRA	Rio de Janeiro	224313153323323222433572	777777777760771	T1	2009
BRA28	T7	T7	BRA	Rio de Janeiro	225323163323323222433572	777777001660771	T1	2008
BRA29	T7	T7	BRA	Rio de Janeiro	225313163323323222430573	777777777760611	T1	2008
BRA30	T7	T7	BRA	Rio de Janeiro	225313153223323222433572	777777777760771	T1	2009
BRA31	T7	T7	BRA	Rio de Janeiro	225313153223323222433572	777777777760601	T1	2008
BRA32	T7	T7	BRA	Rio de Janeiro	223313153322323122433473	777740237560771	T1	2008
BRA33	T7	T7	BRA	Rio de Janeiro	22-323113323323222433252	777777777760771	T1	2009
BRA34	T7	T7	BRA	Rio de Janeiro	225313123322323222433272	777777601560771	T1	2009
BRA35	T7	T7	BRA	Rio de Janeiro	225323253323323232433673	777737777760731	T	2008
BRA36	T7	T7	BRA	Rio de Janeiro	22-324153322323222433213	777777777760471	T1	2008
BRA37	T7	T7	BRA	Rio de Janeiro	223313153311323232432673	777777777760771	T1	2009
BRA38	T7	T7	BRA	Rio de Janeiro	22332616332332422423-253	777577737760771	T1	2008
BRA39	T7	T7	BRA	Rio de Janeiro	223325153324325224212422	777703777760771	T	2008
BRA40	T7	T7	BRA	Rio de Janeiro	225323153321323222131242	777777777760771	T1	2008
BRA41	T7	T7	BRA	Rio de Janeiro	225325153324323224132462	777777777760771	T1	2008
BRA42	T7	T7	BRA	Rio de Janeiro	224323153321223332132453	777777777760731	T2	2009
BRA43	T7	T7	BRA	Rio de Janeiro	223525153324224224233552	777777477760771	T-H37Rv	2008
BRA44	T7	T7	BRA	Rio de Janeiro	224325113223333234432373	777777777760771	T1	2008
BRA45	T7	T7	BRA	Rio de Janeiro	222325153223324244432343	777777601560771	T1	2009
BRA46	T7	T7	BRA	Rio de Janeiro	224316354227224454433322	777777777760771	T1	2008
BRA47	T7	T7	BRA	Rio de Janeiro	223125123324324224233354	777737777760471	T3	2008
BRA48	T7	T7	BRA	Rio de Janeiro	225323153223224422132252	777777777760731	T2	2009
BRA49	T7	T7	BRA	Rio de Janeiro	223328142321223424162313	777777777760701	T1	2008
BRA50	T7	T7	BRA	Rio de Janeiro	124326153321224144430214	777777777760771	T1	2008
BRA51	T7	T7	BRA	Rio de Janeiro	333325163222424314230303	740000003760731	T2	2008
BRA52	T7	T7	BRA	Rio de Janeiro	224326142-21214314132122	777703777760631	T1	2009
BRA53	T7	T7	BRA	Rio de Janeiro	224326151127224324137272	777777737760771	T1	2009
BRA54	T7	T7	BRA	Rio de Janeiro	12--2-1233-4213424213352	777777777760771	T1	2008
BRA55	T7	T7	BRA	Rio de Janeiro	223325143321324254232223	777737777760731	T	2009
BRA56	T7	T7	BRA	Rio de Janeiro	2233251433252142142233-2	777777777760771	T1	2009
BRA57	T7	T7	BRA	Rio de Janeiro	124316-53221223232132331	777717777760771	T1	2008
BRA58	T7	T7	BRA	Rio de Janeiro	223226173321224135132242	777777777760771	T1	2008
BRA59	T7	T7	BRA	Rio de Janeiro	22412511302-2-2334231222	777557377760601	T4	2008
BRA60	T7	T7	BRA	Rio de Janeiro	224226133324224424214370	777737557760771	T5-Madrid2	2009
BRA61	T7	T7	BRA	Rio de Janeiro	22-223153-21224424132233	777777637760771	T1	2008
BRA62	T7	T7	BRA	Rio de Janeiro	124226143224326334132212	777703777760631	T1	2009
BRA63	T7	T7	BRA	Rio de Janeiro	223226153321114324142363	777777777760771	T1	2008
BRA64	T7	T7	BRA	Rio de Janeiro	223226153321224135132232	777777760160731	T2	2008
BRA65	T7	T7	BRA	Rio de Janeiro	22422515336122241413327-	677737777760771	T3	2008
BRA66	T7	T7	BRA	Rio de Janeiro	122326153224224434132272	777777001660771	T1	2009
BRA67	T7	T7	BRA	Rio de Janeiro	222223153224224234132252	777357677760631	T1	2009
BRA68	T7	T7	BRA	Rio de Janeiro	122326153524226334132252	777703777760631	T1	2009
BRA69	T7	T7	BRA	Rio de Janeiro	123226153224224434132672	777777777760771	T1	2009
BRA70	T7	T7	BRA	Rio de Janeiro	224326153213224436132272	777777677760771	T1	2008
BRA71	T7	T7	BRA	Rio de Janeiro	324124153242224324132432	777777601560771	T1	2009
BRA72	T7	T7	BRA	Rio de Janeiro	223325153321242434122342	777777777760771	T1	2008
BRA73	T7	T7	BRA	Rio de Janeiro	12--2514-3212144341-2312	757777777760731	T2	2009
BRA74	T7	T7	BRA	Rio de Janeiro	224226153321214434123272	777737777760731	T	2008
BRA75	T7	T7	BRA	Rio de Janeiro	222123142321214434152412	777777777760771	T1	2008
BRA76	T7	T7	BRA	Rio de Janeiro	124316143221224334132212	777777777760771	T1	2008
BRA77	T7	T7	BRA	Rio de Janeiro	123326153421224334132253	777777777760771	T1	2008
BRA78	T7	T7	BRA	Rio de Janeiro	224325163221334324432313	777741777760771	T1	2008
BRA79	T7	T7	BRA	Rio de Janeiro	224225153321224434122342	777767777760471	T1	2008
BRA80	T7	T7	BRA	Rio de Janeiro	224326163322224434211342	777777777760771	T1	2008
BRA81	T7	T7	BRA	Rio de Janeiro	224316153226224434232242	777737777760731	T	2008
BRA82	T7	T7	BRA	Rio de Janeiro	223326153321224335132253	777777777760771	T1	2008
BRA83	T7	T7	BRA	Rio de Janeiro	224225163321224434132262	777737777760731	T	2008
BRA84	T7	T7	BRA	Rio de Janeiro	224225163321225434132262	777577777760601	T1	2008
BRA85	T7	T7	BRA	Rio de Janeiro	122326251221224334132242	777777777760771	T1	2008
BRA86	T7	T7	BRA	Rio de Janeiro	22432-163221334334-3231-	777777777760771	T1	2008
BRA87	T7	T7	BRA	Rio de Janeiro	223226153221224135132242	777777777760771	T1	2008
BRA88	T7	T7	BRA	Rio de Janeiro	224126133321214404132362	777737557760771	T5-Madrid2	2009
BRA89	T7	T7	BRA	Rio de Janeiro	224226153321244334152372	677735777760551	T3	2008
IRQ2	T7	Int	IRQ	Al-Qadisiya	224323153322423232134224	037637777760771	T1	2011
IRQ3	T7	Int	IRQ	Al-Qadisiya	224223153322423232134224	637737777760771	T3	2010
IRQ4	T7	Int	IRQ	Babil	224323153322423232134224	037637777760771	T1	2011
IRQ5	T7	Int	IRQ	Babil	233323153322423232134224	037637777760771	T1	2011
IRQ6	T7	Int	IRQ	Babil	233323153322423232134224	037637777760771	T1	2011
IRQ7	T7	Int	IRQ	Babil	233323153322423232134224	037727777760771	T3	2010
IRQ29	T7	T7	IRQ	Baghdad	224226173324224432434233	777767600760771	T1	2011
IRQ30	T7	T7	IRQ	Baghdad	224226173324224432434233	777767600760771	T1	2011
IRQ31	T7	T7	IRQ	Baghdad	224226173324224432434233	777777600760771	T1	2011
IRQ32	T7	T7	IRQ	Baghdad	225226173324224432434233	777777600760771	T1	2010
IRQ33	T7	T7	IRQ	Baghdad	225226173324124422534233	777767600760771	T1	2011
IRQ34	T7	Int	IRQ	Baghdad	224323163222423252134224	037637777760771	T1	2010
IRQ35	T7	Int	IRQ	Baghdad	224323163322423232174224	037637777760771	T1	2010
IRQ36	T7	Int	IRQ	Baghdad	224323153322423232134224	777777777360771	T1	2010
IRQ37	T7	Int	IRQ	Baghdad	22-023113-22423230-32222	037637777760771	T1	2010
IRQ49	T7	T7	IRQ	Basra	224226173324224432434233	777767600760771	T1	2010
IRQ50	T7	T7	IRQ	Basra	224226173324224432434233	777767600760771	T1	2011
IRQ51	T7	Int	IRQ	Basra	224223153322423232134224	777767636760771	T1	2010
IRQ58	T7	Int	IRQ	Diyala	233329153322423232134224	037627777760771	T1	2010
IRQ59	T7	T7	IRQ	Kerbala	225226173324624432434233	777777600760771	T1	2010
IRQ62	T7	T7	IRQ	Maysan	224116112321214482424112	777777601760771	T1	2010
IRQ68	T7	T7	IRQ	Mosul	224226173324224432434233	777777600760771	T1	2010
IRQ69	T7	Int	IRQ	Mosul	224223153322423232134224	777767757760771	T5	2010
IRQ72	T7	T7	IRQ	Najaf	224226173324224422434233	777767600760771	T1	2011
IRQ74	T7	Int	IRQ	Sulaimaniya	233323153322423232134224	037637777760771	T1	2010
IRQ76	T7	Int	IRQ	Wasit	124323153322423232134224	037737777760771	T3	2010
ALB93	T8	T1	ALB	Tirana	22-325153323323443224433	777777777760771	T1	2007
ALB94	T8	Int	ALB	Tirana	226325163423323273264426	777777777760771	T1	2007
ALB95	T8	Int	ALB	Tirana	124226153122224282344132	177767623760661	T1	2006
BRA1	T8	Int	BRA	Aldeia dos Bororos	224325143324323553244433	777777347760471	T4-CEU1	2005
BRA4	T8	T7	BRA	Ananindeua	224325153323323423244453	777600167760771	T1	2008
BRA5	T8	T7	BRA	Ananindeua	224325153323323423244453	777600167760771	T1	2004
BRA6	T8	T7	BRA	Ananindeua	224335153323323483244453	777600167760771	T1	2007
BRA7	T8	Int	BRA	Ananindeua	224325153325323453244453	777600167760771	T1	2008
BRA8	T8	Int	BRA	Ananindeua	224325153325323453244453	777600167760771	T1	2006
BRA9	T8	Int	BRA	Ananindeua	224325153325323453244453	777600167760771	T1	2009
BRA10	T8	Int	BRA	Ananindeua	224325153325323453244453	777600167760771	T1	2003
BRA11	T8	Int	BRA	Ananindeua	224335153322323483244453	777600167760771	T1	2008
BRA12	T8	Int	BRA	Ananindeua	234325153223424142365233	741703777760771	T1	2008
BRA13	T8	Int	BRA	Ananindeua	234325153223424142365233	741703777760771	T1	2007
BRA14	T8	Int	BRA	Ananindeua	234325153223424142365233	741703777760771	T1	2007
BRA15	T8	T7	BRA	Campo Grande	124326143324224253324132	777777777760771	T1	2003
BRA16	T8	Int	BRA	Campo Grande	124326143324224253324132	777777777760771	T1	2003
BRA17	T8	Int	BRA	Campo Grande	224325143324323353244433	777777347760471	T4-CEU1	2003
BRA18	T8	Int	BRA	Dourados	124326143324224253324132	777767637760771	T1	2003
BRA19	T8	Int	BRA	Dourados	124326143324224253324132	777767637760771	T1	2003
CHN251	T8	Int	CHN	Tibet	124325153231222262334132	777760007760771	T5-RUS1	2006 to 2010
IRQ38	T8	Int	IRQ	Baghdad	126326143227224262334132	777767600360771	T1	2010
IRQ39	T8	Int	IRQ	Baghdad	222325143223313423444423	700037777760731	T2	2010
IRQ73	T8	Int	IRQ	Najaf	222325143223313423444423	777777600760771	T1	2011
RUS12	T8	Int	RUS	Moskva	124325143223222262334132	777760007760771	T5-RUS1	2005
RUS13	T8	Int	RUS	Moskva	124325143223222262334132	777760007760771	T5-RUS1	2005
RUS14	T8	Int	RUS	Moskva	126225163227222262344132	777777263760771	T4	2005
RUS15	T8	Int	RUS	Moskva	223325153224222262334132	777760007760771	T5-RUS1	2005
ALB96	Int	T1	ALB	Tirana	212325153224224562224233	777777777760731	T2	2007
ALB97	Int	T1	ALB	Tirana	212325153224224562224233	777777777760731	T2	2007
ALB98	Int	T1	ALB	Tirana	223315143323423362234235	777737777760731	T	2007
ALB99	Int	T1	ALB	Tirana	2221251434223232312342-3	677776377760571	T1	2006
ALB100	Int	Int	ALB	Tirana	225425163533422283844233	637777777760771	T1	2006
BRA90	Int	T7	BRA	Rio de Janeiro	216325153323323244433233	777777777760771	T1	2008
CHN72	Int	T4	CHN	Chongqing	232245233323414283434234	777777777760771	T1	2011
CHN73	Int	Int	CHN	Chongqing	233345253323324383334224	777777777760771	T1	2011
CHN74	Int	Int	CHN	Chongqing	233435253522414763324234	777777777760731	T2	2011
CHN115	Int	T4	CHN	Guizhou	25232515342231466-51-4-4	777777777760731	T2	2008
CHN116	Int	Int	CHN	Guizhou	25332515342242423-51-2-4	777777777760771	T1	2008
CHN117	Int	Int	CHN	Guizhou	23332520232242425-42-4-4	477617677760771	T1	2008
CHN155	Int	T4	CHN	Jiangsu	22232514332422427333-2-4	777777777760771	T1	2010
CHN156	Int	T4	CHN	Jiangsu	22232514352422427333-2-4	777777777760771	T1	2010
CHN234	Int	T3	CHN	Sichuan	235114113222224372334415	771777777760731	T2	2008
CHN235	Int	Int	CHN	Sichuan	234024123121226372344432	777777777760771	T1	2008
CHN236	Int	Int	CHN	Sichuan	223325143221424352234232	777777777760771	T1	2008
CHN237	Int	Int	CHN	Sichuan	242124163221-24-31224222	777757777760531	T2	2008
CHN238	Int	Int	CHN	Sichuan	234113102201324061134434	177777777760700	T1	2010
CHN239	Int	Int	CHN	Sichuan	253425152345524252414233	777767777740771	T1	2009
CHN252	Int	T4	CHN	Tibet	223315133425424472334235	677777777760771	T1	2006 to 2010
IRQ8	Int	Int	IRQ	Babil	223125151333422232324233	037637777760771	T1	2011
IRQ40	Int	T2	IRQ	Baghdad	225412173533422274544433	777764077760771	T1	2010
IRQ41	Int	Int	IRQ	Baghdad	125326143227224262432132	777767600360771	T1	2010
IRQ42	Int	Int	IRQ	Baghdad	223125133223424272234234	777727777760771	T3	2010
IRQ52	Int	Int	IRQ	Basra	223426133222222252335231	577767600760771	T1	2010
IRQ75	Int	Int	IRQ	Sulaimaniya	2042151334324222---44231	437727777760771	T3	2011
RUS16	Int	T3	RUS	Moskva	125325153323323773434433	777777777700371	T	2005

## Sheet: Feuil3
IsoNumber	Spoligotype Binary	SpoligoOctal	12-loci MIRU	15-loci MIRU
