# Supplementary material for: Bayesian population structure analysis reveals presence of phylogeographically specific sublineages within previously ill-defined T group of Mycobacterium tuberculosis
Source: PLoS One. 2017 Feb 6;12(2):e0171584. doi: 10.1371/journal.pone.0171584 (PMC5293260; doi:10.1371/journal.pone.0171584)
Supplement: S3 Table — (XLSX) [file pone.0171584.s008.xlsx]

## Sheet: Feuil1
T sublineages	TR copy number	Number of patients strains by MIRU-VNTR locus
		MIRU-2	MIRU-4	MIRU-10	MIRU-16	MIRU-20	MIRU-23	MIRU-24	MIRU-26	MIRU-27	MIRU-31	MIRU-39	MIRU-40	ETR-A	ETR-B	ETR-C	QUB-11b	QUB-26	QUB-4156	Mtub04	Mtub21	Mtub29	Mtub30	Mtub34	Mtub39
T1	0
	1				63.2653	4.0404	1.02041	100			1.02041	1.02041	2.0202	1.0101	2.04082		5.10204	2.0202		2.0202					5.10204
	2	98.9796	92.5532	7.14286	23.4694	95.9596				1.0101	3.06122	98.9796	21.2121	40.404	84.6939	5.10204	27.551	1.0101	95.9596	97.9798	96.9388	2.0202	100	13.2653	3.06122
	3	1.02041	7.44681	90.8163	9.18367		1.02041		4.0404		79.5918		3.0303	58.5859	13.2653	20.4082	30.6122	4.0404	4.0404		1.02041	2.0202		86.7347	43.8776
	4			1.02041	4.08163		1.02041		13.1313	93.9394	16.3265		38.3838			74.4898	32.6531	14.1414				95.9596			11.2245
	5			1.02041			95.9184		70.7071	5.05051			23.2323				3.06122	66.6667			2.04082				25.5102
	6								8.08081				11.1111				1.02041	11.1111							3.06122
	7												1.0101												4.08163
	8								4.0404									1.0101							4.08163
	9						1.02041
T2	0				1.36986	2.73973			1.36986			1.36986	1.36986	2.73973			2.73973				2.73973				1.36986
	1				2.73973	9.58904		100			2.73973	8.21918	2.73973	20.5479			1.36986		5.47945	13.6986	75.3425				27.3973
	2	100	100	5.47945		17.8082	15.0685				8.21918	69.863	4.10959	17.8082	1.36986	100	90.411	1.36986	87.6712	71.2329	12.3288		100		53.4247
	3			36.9863	34.2466	30.137	47.9452		26.0274	100	54.7945	8.21918	67.1233	5.47945			4.10959	6.84932	1.36986	12.3288	1.36986			100	16.4384
	4			9.58904	41.0959	16.4384	31.5068		54.7945		4.10959	12.3288	24.6575	41.0959			1.36986	4.10959	5.47945		8.21918	100			1.36986
	5			34.2466	16.4384	6.84932	5.47945		12.3288		30.137							82.1918		2.73973
	6			10.9589	4.10959	16.4384			1.36986					2.73973	98.6301
	7			2.73973					2.73973					9.58904				4.10959
	8								1.36986									1.36986
T3	0		2.32558						4.65116					2.32558			4.7619
	1	2.32558	34.8837		90.6977			100	79.0698		2.32558						26.1905	4.65116	2.5	21.4286	4.65116
	2	97.6744	46.5116		9.30233	95.3488			2.32558	4.65116	9.30233	88.3721	97.6744	9.30233	100	13.9535	57.1429	2.32558		4.7619	6.97674	3.125	4.65116		2.32558
	3		16.2791	9.30233		2.32558			4.65116	95.3488	86.0465	11.6279		83.7209		2.32558	2.38095	6.97674	97.5	16.6667	88.3721			96.875	48.8372
	4			23.2558		2.32558			6.97674				2.32558	4.65116		76.7442	9.52381			57.1429		96.875	95.3488		39.5349
	5			65.1163			86.0465				2.32558					6.97674		2.32558
	6			2.32558			13.9535		2.32558									37.2093							4.65116
	7																	27.907						3.125	2.32558
	8																	6.97674							2.32558
	9																	11.6279
T4	0	0.952381		5.71429		0.952381	0.952381	1.90476	1.90476			3.80952	1.90476	0.952381		0.952381		0.961538		1.90476	0.952381		1.90476		5.71429
	1	0.952381		9.52381	4.7619	9.52381		94.2857	1.90476	1.90476	5.76923	18.0952	4.7619		87.619		6.73077	1.92308	43.8356	31.4286	1.90476				0.952381
	2	96.1905	33.3333	75.2381	33.3333	87.619	0.952381	3.80952	3.80952	18.0952	22.1154	69.5238	19.0476	9.52381	12.381	3.80952	24.0385	0.961538	45.2055	30.4762	13.3333	1.47059	86.6667		8.57143
	3	1.90476	65.7143	8.57143	58.0952	0.952381	0.952381		10.4762	64.7619	57.6923	8.57143	54.2857	80.9524		5.71429	37.5	1.92308	8.21918	29.5238	78.0952	7.35294		100	22.8571
	4		0.952381	0.952381	0.952381	0.952381	3.80952		27.619	15.2381	9.61538		13.3333	8.57143		84.7619	21.1538	2.88462	2.73973	4.7619	3.80952	91.1765	11.4286		49.5238
	5				2.85714		89.5238		37.1429		3.84615		5.71429			4.7619	1.92308	12.5		1.90476	1.90476				9.52381
	6						3.80952		13.3333		0.961538		0.952381				3.84615	44.2308							2.85714
	7								3.80952								2.88462	6.73077
	8																1.92308	22.1154
	9																	0.961538
	10																	1.92308
	11																	1.92308
	12																	0.961538
T5	0		1.19048						1.19048	1.19048		3.57143				1.19048	1.21951	1.19048	2.5		1.19048				1.19048
	1	1.19048		10.7143	4.7619	4.7619		67.8571		19.0476	4.81928	14.2857	9.52381		2.38095	0	4.87805	3.57143	25	9.63855	95.2381				9.52381
	2	97.619	5.95238	89.2857	33.3333	64.2857		32.1429	16.6667	73.8095	18.0723	69.0476	83.3333	3.84615	97.619		4.87805	3.57143	12.5	8.43373	2.38095		95.2381	1.72414	72.619
	3	1.19048	5.95238		61.9048	3.57143	3.57143		8.33333	5.95238	67.4699	11.9048	5.95238	29.4872		1.19048	25.6098	4.7619	60	28.9157	1.19048	1.72414		96.5517	13.0952
	4		10.7143			27.381	4.7619		22.619		4.81928	1.19048	1.19048	66.6667		94.0476	15.8537	5.95238		53.012		96.5517	4.7619	1.72414	3.57143
	5		66.6667				84.5238		47.619		4.81928					3.57143	18.2927	1.19048				1.72414
	6		5.95238				5.95238		1.19048								23.1707	25
	7						1.19048		2.38095								3.65854	15.4762
	8		2.38095														2.43902	16.6667
	9																	21.4286
	10		1.19048															1.19048
T6	0						2.04082
	1				10.2041	10.2041		10.2041	20.4082	2.04082			2.04082		10.2041		22.449
	2	97.9592	10.2041	20.4082	22.449	2.04082		87.7551	2.04082	6.12245	4.08163	16.3265	6.12245	8.16327	89.7959	2.04082			2.17391			2.17391	12.2449	8.69565	2.04082
	3	2.04082	89.7959	65.3061	65.3061	87.7551		2.04082	2.04082	89.7959	26.5306	83.6735	87.7551	2.04082		2.04082	10.2041		69.5652	2.08333	26.5306	8.69565		91.3043	6.12245
	4			4.08163	2.04082				4.08163	2.04082	20.4082		2.04082	89.7959		95.9184	10.2041	2.04082	17.3913	64.5833	63.2653	86.9565	87.7551		85.7143
	5			10.2041			91.8367		24.4898		44.898		2.04082				24.4898	8.16327	10.8696	20.8333	8.16327	2.17391			6.12245
	6						6.12245		14.2857		4.08163						30.6122	6.12245		12.5	2.04082
	7								28.5714								2.04082	10.2041
	8								4.08163									12.2449
	9																	53.0612
	10																	8.16327
T7	0				1.04167													1.02041	1.02041			4.16667		1.04167	1.04167
	1	12.2449		6.52174	6.25	13.2653		96.9072	5.10204	2.06186	2.10526	2.08333	32.9897	2.06186	9.27835		6.12245	4.08163		50.5263	4.12371	3.125	4.12371	10.4167	1.04167
	2	85.7143	93.8776	27.1739	30.2083	86.7347		2.06186	3.06122	4.12371	22.1053	95.8333	23.7113	51.5464	85.567	3.06122	42.8571	29.5918	45.9184	14.7368	5.15464	40.625	54.6392	22.9167	50
	3	2.04082	6.12245	47.8261	59.375		34.375	1.03093	2.04082	92.7835	73.6842		17.5258	28.866	3.09278	38.7755	19.3878	54.0816			85.567	20.8333	19.5876	16.6667	31.25
	4			18.4783	2.08333		2.08333		10.2041	1.03093	1.05263	1.04167	21.6495	16.4948	2.06186	54.0816	31.6327	4.08163	47.9592	33.6842	1.03093	30.2083	10.3093	9.375	16.6667
	5				1.04167		21.875		55.102		1.05263		1.03093			2.04082		3.06122	4.08163	1.05263	2.06186		6.18557	12.5
	6						39.5833		13.2653			1.04167	1.03093	1.03093		2.04082		2.04082	1.02041		1.03093		5.15464	5.20833
	7								11.2245				2.06186								1.03093	1.04167		21.875
	8						1.04167											2.04082
	9						1.04167
T8	0
	1	35.7143						100			3.57143		3.57143		7.14286		10.7143						39.2857
	2	64.2857	89.2857	7.40741	7.14286	92.8571					39.2857	96.4286	7.14286	39.2857	92.8571	17.8571	42.8571	14.2857	35.7143	42.8571	17.8571		10.7143	10.7143	39.2857
	3		10.7143	3.7037	92.8571	7.14286				100	53.5714	3.57143	42.8571	50		50	3.57143		64.2857	50	17.8571			60.7143	57.1429
	4			77.7778					39.2857		3.57143		25	10.7143		32.1429	39.2857	14.2857		7.14286	50	89.2857	50
	5						78.5714		53.5714				14.2857				3.57143	35.7143				10.7143		28.5714
	6			11.1111			21.4286		7.14286									21.4286			14.2857				3.57143
	7												7.14286					3.57143
	8																	10.7143
